# Supplementary material for: The molecular mechanism on suppression of climacteric fruit ripening with postharvest wax coating treatment via transcriptome
Source: Front Plant Sci. 2022 Aug 15;13:978013. doi: 10.3389/fpls.2022.978013 (PMC9421051; doi:10.3389/fpls.2022.978013)
Supplement: Supplementary file 4 [file Table_4.XLSX]

## Sheet: Plant hormone-related DEGs
Gene ID	Annotation	Ragulation	Log2FC-1(Waxed-1_Control-1)	Log2FC-2(Waxed-2_Control-2)	Log2FC-3(Waxed-3_Control-3)
Auxin related
MD07G1215900	auxin transporter-like protein 2 (AUX1)	DOWN	-2.23201	-4.39871	-2.5179
MD08G1207300	auxin-responsive protein IAA8-like (AUX/IAA)	UP	1.60045	1.50177	1.43941
MD13G1205000	auxin-responsive protein IAA14-like (AUX/IAA)	UP	1.71995	1.06392	1.15862
MD17G1189100	auxin-responsive protein IAA21-like (AUX/IAA)	UP	3.03312	3.6332	1.58818
MD09G1202300	auxin-responsive protein IAA26-like (AUX/IAA)	UP	3.07587	2.33922	4.60966
MD05G1279200	auxin response factor 6-like (ARF)	UP	1.86493	2.17109	1.58436
MD15G1359400	auxin response factor 17 (ARF)	UP	2.19935	2.08424	1.19387
MD01G1083400	auxin response factor 18 (ARF)	DOWN	-1.60759	-2.54696	-2.15479
MD15G1014400	auxin response factor 5 (ARF)	UP	2.22469	1.17249	1.08394
MD05G1309400	auxin response factor 3-like (ARF)	DOWN	-2.67802	-2.40723	-2.17686
MD15G1221400	auxin response factor 19-like (ARF)	UP	2.63602	1.0101	1.70545
MD05G1092300	indole-3-acetic acid-amido synthetase GH3.1 (GH3)	UP	1.41664	0.403798	1.92251
MD07G1297400	auxin-responsive protein SAUR32 (SAUR)	UP	1.80117	1.43941	2.28035
MD10G1202100	auxin-responsive protein SAUR71 (SAUR)	DOWN	-1.56419	-3.11056	-2.34075
MD15G1014200	auxin-induced protein 15A (SAUR)	DOWN	-3.12308	-4.69956	-5.14255
MD05G1051800	auxin-induced protein 15A-like (SAUR)	UP	2.71978	1.15228	1.20997
MD00G1067200	indole-3-acetic acid-induced protein ARG7-like (SAUR)	DOWN	-3.54536	-5.42731	-3.39687
Abscisic acid related
MD05G1282700	9-cis-epoxycarotenoid dioxygenase 5 (NCED)	DOWN	-1.12264	-2.65723	-2.16245
MD05G1207300	9-cis-epoxycarotenoid dioxygenase 1 (NCED)	DOWN	-6.2911	-9.42595	-9.42595
MD15G1060800	abscisic acid receptor PYL2-like (PYL)	DOWN	-3.06176	-1.6937	-0.895894
MD07G1203700	protein phosphatase 2C 37 (PP2C)	DOWN	-2.59789	-1.56595	-0.844627
MD15G1195800	protein phosphatase 2C 56-like (PP2C)	DOWN	-3.60429	-1.97395	-2.47374
MD05G1082000	abacisic acid-insensitive 5-like protein (ABF)	DOWN	-1.61162	-1.18138	-0.886872
Cytokinin related
MD02G1128300	histidine kinase 1-like (CRE)	UP	1.6923	0.757332	1.60593
MD15G1243500	histidine kinase 1-like (CRE)	DOWN	-3.13932	-3.24404	-1.48683
MD04G1212100	histidine-containing phosphotransfer protein 1 (AHP)	DOWN	-1.66947	-2.6621	-2.32811
MD11G1293900	histidine-containing phosphotransfer protein 3a (AHP)	DOWN	-2.47958	-3.64032	-2.44587
MD13G1176300	histidine-containing phosphotransfer protein 1a (AHP)	UP	1.81126	2.90492	3.45204
Gibberellin related
MD06G1052300	carboxylesterase 1-like (GID1)	UP	1.5788	1.32624	2.13028
MD03G1273300	Malus domestica gibberellin receptor GID1B-like (GID1)	DOWN	-2.19683	-1.87617	-1.16039
MD14G1045500	probable carboxylesterase 15 (GID1)	DOWN	-2.6416	-0.737515	-1.47667
MD08G1091700	F-box protein GID2-like (GID2)	UP	2.12793	2.32995	2.28264
MD13G1022100	spur-type DELLA protein (DELLA)	UP	1.8508	1.62856	1.42966
Ethylene related
MD13G1141700	S-adenosylmethionine synthase 2-like (metK)	DOWN	-4.00826	-4.23849	-2.94021
MD16G1138300	S-adenosylmethionine synthase 2 (metK)	DOWN	-1.98294	-3.791	-1.91476
MD01G1186400	probable aminotransferase ACS12 (ACS)	DOWN	-1.50933	-1.89995	-1.58787
MD10G1328100	1-aminocyclopropane-1-carboxylate oxidase 1 (ACO)	DOWN	-2.04479	-4.1456	-3.40046
MD09G1114800	1-aminocyclopropane-1-carboxylate oxidase (ACO)	DOWN	-1.62418	-2.48836	-0.792744
MD03G1292200	Ethylene receptor (ETR)	DOWN	-4.14741	-3.85821	-3.1841
MD14G1239400	mitogen-activated protein kinase kinase 9-like (SIMKK）	DOWN	-1.91635	-0.771925	-1.18672
MD01G1069100	MAPK (MPK)	DOWN	-1.63948	-2.91739	-3.26483
MD06G1230300	mitogen-activated protein kinase 9-like (MPK)	DOWN	-1.37553	-1.25333	-1.04082
MD17G1226700	ethylene-responsive transcription factor (ERF)	DOWN	-6.89304	-5.39461	-4.30048
MD04G1058000	ethylene-responsive transcription factor 2-like (ERF)	UP	2.75146	3.33653	0.697971
MD09G1252000	ethylene-responsive transcription factor ERF054-like (ERF)	DOWN	-2.66879	-1.47205	-0.7106
MD06G1105500	ethylene-responsive transcription factor ERF061 (ERF)	DOWN	-1.86718	-2.03287	-1.20428
MD11G1306500	ethylene-responsive transcription factor ERF071-like (ERF)	UP	4.96782	5.68982	5.34052
MD03G1291900	ethylene-responsive transcription factor ERF073-like (ERF)	UP	3.90081	5.01946	4.11201
MD07G1248600	ethylene-responsive transcription factor ERF105 (ERF)	UP	3.6018	3.37794	2.24315
MD07G1248700	ethylene-responsive transcription factor ERF106-like (ERF)	UP	5.37324	4.88014	4.35524
MD14G1226300	ethylene-responsive transcription factor ERF118-like (ERF)	UP	2.88148	3.67224	3.40902
MD05G1030800	ethylene-responsive transcription factor ABR1-like (ERF)	DOWN	-1.24234	-4.04494	-4.67268

## Sheet: Chl, carotenoids-related DEG
Gene ID	Annotation	Ragulation	Log2FC-1(Waxed-1_Control-1)	Log2FC-2(Waxed-2_Control-2)	Log2FC-3(Waxed-3_Control-3)
chlorophyll related
MD00G1107700	magnesium-protoporphyrin IX monomethyl ester [oxidative] cyclase (MPEC)	UP	1.44995	1.37557	1.86002
MD00G1107800	magnesium-protoporphyrin IX monomethyl ester [oxidative] cyclase (MPEC)	UP	1.63616	1.07678	1.64067
MD11G1241700	protochlorophyllide reductase (PORA)	UP	3.89273	3.61833	4.57684
MD16G1174700	divinyl chlorophyllide a 8-vinyl-reductase (DVE)	UP	5.27545	4.2182	4.53129
MD02G1045900	probable chlorophyll(ide) b reductase NYC1 (NYC)	DOWN	-1.51431	-2.95724	-2.17729
MD02G1262200	chlorophyll(ide) b reductase NOL (NOL)	DOWN	-1.60633	-0.999683	-1.77058
carotenoids related
MD09G1146800	phytoene synthase 2 (PSY)	DOWN	-1.71834	-3.3561	-2.43303
MD04G1028100	zeta-carotene isomerase (Z-ISO)	DOWN	-2.45054	-2.46383	-1.8657
MD12G1237300	zeta-carotene desaturase (ZDS)	DOWN	-3.38186	-2.9334	-2.46287
MD08G1243700	prolycopene isomerase (Crt-ISO)	DOWN	-1.19459	-3.66367	-3.38356
MD00G1049000	lycopene beta cyclase (LCY-β)	DOWN	-1.25576	-1.53917	-1.44668
MD07G1278900	beta-carotene hydroxylase 2 (CHY-β)	DOWN	-5.30395	-5.23925	-4.14965
MD04G1239800	protein LUTEIN DEFICIENT 5 (LUT5)	DOWN	-2.06217	-1.77282	-1.3079
MD04G1237400	protein LUTEIN DEFICIENT 5 (LUT5)	DOWN	-1.71233	-2.22694	-2.4837
MD17G1129200	protein LUTEIN DEFICIENT 5 (LUT5)	DOWN	-1.99616	-1.64974	-0.546237
MD02G1172400	zeaxanthin epoxidase (ZEP)	DOWN	-2.92332	-3.18676	-2.85865
MD06G1049200	zeaxanthin epoxidase (ZEP)	DOWN	-1.24897	-1.81482	-1.5762
MD12G1255200	violaxanthin de-epoxidase (VDE)	UP	2.41249	2.94162	3.06974
MD03G1148700	capsanthin/capsorubin synthase (CCS)	DOWN	-3.07254	-2.1435	-1.76824
MD05G1282700	9-cis-epoxycarotenoid dioxygenase 5 (NCED)	DOWN	-1.12264	-2.65723	-2.16245
MD05G1207300	9-cis-epoxycarotenoid dioxygenase 1 (NCED)	DOWN	-6.2911	-9.42595	-9.42595

## Sheet: Fatty acid related DEGs
Gene ID	Annotation	Ragulation	Log2FC-1(Waxed-1_Control-1)	Log2FC-2(Waxed-2_Control-2)	Log2FC-3(Waxed-3_Control-3)
Fatty acid biosynthesis related
MD01G1022300	biotin carboxylase 1 (accC)	DOWN	-3.16434	-3.85438	-3.36114
MD04G1146400	acetyl-coenzyme A carboxylase carboxyl transferase subunit alpha (accA)	DOWN	-3.37106	-3.74956	-3.14577
MD12G1159600	acetyl-coenzyme A carboxylase carboxyl transferase subunit alpha (accA)	DOWN	-3.26826	-3.75632	-3.26864
MD13G1233600	biotin carboxylase 1 (accC)	DOWN	-2.78299	-3.07974	-2.84467
MD16G1238600	biotin carboxylase 1 (accC)	DOWN	-1.72326	-1.2848	-1.34559
MD03G1055800	malonyl CoA-acyl carrier protein transacylase (FabD)	DOWN	-3.74697	-3.57245	-2.96228
MD11G1056800	malonyl CoA-acyl carrier protein transacylase (FabD)	DOWN	-3.058	-2.60207	-2.12283
MD10G1264200	3-oxoacyl-[acyl-carrier-protein] synthase I (FabF)	DOWN	-1.82675	-2.33386	-1.92237
MD14G1131500	3-oxoacyl-[acyl-carrier-protein] synthase I (FabF)	DOWN	-1.46684	-2.66367	-2.87294
MD13G1112000	3-oxoacyl-[acyl-carrier-protein] reductase 4 (FabG)	DOWN	-5.48578	-5.55971	-5.00822
MD16G1111600	3-oxoacyl-[acyl-carrier-protein] reductase 4-like (FabG)	DOWN	-3.9031	-3.83904	-3.34024
MD08G1220800	3-hydroxyacyl-[acyl-carrier-protein] dehydratase (FabZ)	DOWN	-2.1306	-7.46022	-5.92152
MD15G1411500	3-hydroxyacyl-[acyl-carrier-protein] dehydratase (FabZ)	DOWN	-2.93543	-2.89256	-2.38086
MD12G1059400	enoyl-[acyl-carrier-protein] reductase [NADH] 1 (FabI)	DOWN	-4.26273	-5.42901	-4.76669
MD12G1059500	enoyl-[acyl-carrier-protein] reductase [NADH] 1 (FabI)	DOWN	-4.18775	-5.33362	-4.39994
MD14G1058600	enoyl-[acyl-carrier-protein] reductase [NADH] 1 (FabI)	DOWN	-3.40081	-4.23984	-3.93747
MD14G1058700	enoyl-[acyl-carrier-protein] reductase [NADH] 1 (FabI)	DOWN	-3.35559	-4.74067	-3.73069
MD02G1127500	oleoyl-acyl carrier protein thioesterase 1 (FATA)	DOWN	-2.38262	-1.26139	-1.02817
MD04G1018700	PREDICTED: probable acyl-activating enzyme 16 (ACSL)	DOWN	-2.37394	-3.42953	-2.33622
MD08G1163100	PREDICTED: long chain acyl-CoA synthetase 9 (ACSL)	DOWN	-5.03763	-5.61926	-5.64634
MD09G1286100	PREDICTED: long chain acyl-CoA synthetase 1 isoform X2 (ACSL)	DOWN	-2.27203	-1.81279	-2.18231
MD10G1085400	PREDICTED: long chain acyl-CoA synthetase 2 (ACSL)	DOWN	-1.73775	-1.91444	-2.6717
MD10G1014800	stearoyl-[acyl-carrier-protein] 9-desaturase 6 (SAD)	UP	9.6315	10.7944	9.25646
Fatty acid elongation related
MD01G1087400	3-ketoacyl-CoA synthase 1-like (KCS)	DOWN	-1.83251	-2.93937	-3.62563
MD03G1102500	3-ketoacyl-CoA synthase 12-like (KCS)	DOWN	-2.44497	-3.28409	-3.02889
MD13G1042400	3-ketoacyl-CoA synthase 6-like (KCS)	DOWN	-2.42837	-3.13293	-3.19718
MD13G1203100	3-ketoacyl-CoA synthase 20-like (KCS)	DOWN	-1.81262	-4.10538	-3.05049
MD15G1026500	3-ketoacyl-CoA synthase 4-like (KCS)	DOWN	-1.28304	-1.15678	-1.29496
MD15G1365400	3-ketoacyl-CoA synthase 6-like (KCS)	UP	2.70267	1.8069	1.84197
MD16G1043300	3-ketoacyl-CoA synthase 6 (KCS)	DOWN	-3.06329	-5.25612	-5.51543
MD16G1218100	3-ketoacyl-CoA synthase 20-like (KCS)	DOWN	-1.97199	-2.91346	-2.87084
MD02G1155100	elongation of fatty acids protein 3-like (ELOVL4)	DOWN	-2.36035	-3.54184	-2.81721
MD13G1107000	very-long-chain 3-oxoacyl-CoA reductase 1-like (KCR)	DOWN	-2.46368	-2.22785	-1.80884
MD01G1038800	very-long-chain (3R)-3-hydroxyacyl-CoA dehydratase PASTICCINO 2A (HACD)	DOWN	-2.1979	-1.90102	-1.80909
MD01G1058300	Malus domestica acyl-CoA thioesterase 2-like (ACOT)	DOWN	-1.52283	-1.71905	-1.89402
Fatty acid degradation related
MD05G1179800	alcohol dehydrogenase-like (ADH)	UP	2.67997	4.00938	3.52336
MD10G1013800	alcohol dehydrogenase (ADH)	UP	3.54253	5.16146	4.36622
MD10G1014500	alcohol dehydrogenase 1 (ADH)	UP	8.57025	7.71854	7.69481
MD13G1090600	aldehyde dehydrogenase family 2 member B7 (ALDH)	UP	1.44877	2.07011	2.52387
MD15G1137200	aldehyde dehydrogenase family 3 member H1-like (ALDH)	UP	3.52089	1.85573	1.81438
MD04G1155700	acyl-coenzyme A oxidase 4 (ACOX)	UP	2.68297	3.25327	4.73473
wax biosynthesis related
MD11G1161800	fatty acyl-CoA reductase 3-like (FAR)	DOWN	-4.67857	-5.40854	-5.30454
MD12G1238900	protein ECERIFERUM 26-like (CER)	DOWN	-2.66111	-1.94974	-2.48135
MD13G1273200	protein ECERIFERUM 3 (CER)	DOWN	-2.72322	-2.10142	-2.17611
MD15G1386300	protein ECERIFERUM 2-like (CER)	DOWN	-3.2874	-3.59015	-2.17495
